# Supplementary material for: Conservation Genomics of Two Threatened Subspecies of Northern Giraffe: The West African and the Kordofan Giraffe
Source: Genes (Basel). 2022 Jan 25;13(2):221. doi: 10.3390/genes13020221 (PMC8872558; doi:10.3390/genes13020221)
Supplement: Supplementary file 1 [file genes-13-00221-s001.zip]

Archive with 1 entries (1 files):
- supplementary_materials.pdf
